# Supplementary material for: SARS-CoV-2 transmission in schools: An updated living systematic review (version 2; November 2020)
Source: J Glob Health. 2021 Jun 10;11:10004. doi: 10.7189/jogh.11.10004 (PMC8590829; doi:10.7189/jogh.11.10004)
Supplement: Online Supplementary Document [file jogh-11-10004-s001.zip]

Archive with 7 entries (4 files):
- School review-1st update/
- School review-1st update/jogh-10-021104-1st update paper.pdf
- __MACOSX/
- __MACOSX/School review-1st update/
- __MACOSX/School review-1st update/._jogh-10-021104-1st update paper.pdf
- School review-1st update/jogh-10-021104-1st update-supplementary.pdf
- __MACOSX/School review-1st update/._jogh-10-021104-1st update-supplementary.pdf
